# Supplementary material for: Near-Infrared Spectroscopy Combined with Explainable Machine Learning for Storage Time Prediction of Frozen Antarctic Krill
Source: Foods. 2025 Apr 8;14(8):1293. doi: 10.3390/foods14081293 (PMC12026957; doi:10.3390/foods14081293)
Supplement: Supplementary file 1 [file foods-14-01293-s001.zip]

Archive with 1 entries (1 files):
- foods-3550289-supplementary.pdf
